# Supplementary material for: Transcriptomic changes associated with heat-induced susceptibility in wheat plants to Hessian fly (Diptera: Cecidomyiidae)
Source: Front Plant Sci. 2026 May 5;17:1794823. doi: 10.3389/fpls.2026.1794823 (PMC13184837; doi:10.3389/fpls.2026.1794823)
Supplement: Supplementary file 2 [file Table2.xlsx]

## Sheet: S2-quality assessment
Supplementary table 2: Quality assessment summary of 30 libraries.
treatment	replicate	sample	library	raw_reads	raw_bases	clean_reads	clean_bases	error_rate	total_map	unique_map	Q20	Q30	GC_pct
MCK	1	MP11	CRAS240002978-2r	62040146	9.31G	60541994	9.08G	0.01	54994574(90.84%)	51941823(85.79%)	97.71	93.52	51.95
M20C24	1	MP12	CRAS240002979-2r	61814344	9.27G	60934984	9.14G	0.01	55303759(90.76%)	52094972(85.49%)	97.66	93.36	51.12
M30C24H	1	MP13	CRAS240002980-2r	65013102	9.75G	64221494	9.63G	0.01	58624116(91.28%)	55401230(86.27%)	97.68	93.49	52.44
M20C72H	1	MP15	CRAS240002981-2r	74453820	11.17G	73484090	11.02G	0.01	66727075(90.8%)	63080510(85.84%)	97.62	93.27	51.78
M30C72H	1	MP16	CRAS240002982-2r	67480494	10.12G	66768882	10.02G	0.01	60588152(90.74%)	57290324(85.8%)	97.53	93.05	51.93
MCK	2	MP21	CRAS240002983-2r	63580048	9.54G	62652388	9.4G	0.01	57025105(91.02%)	53931833(86.08%)	97.62	93.24	51.08
M20C24	2	MP22	CRAS240002984-2r	78885816	11.83G	77913760	11.69G	0.01	70121948(90.0%)	66189169(84.95%)	97.62	93.25	50.77
M30C24H	2	MP23	CRAS240002985-2r	71561146	10.73G	70733110	10.61G	0.01	64901209(91.76%)	61452154(86.88%)	97.55	93.11	51.96
M20C72H	2	MP25	CRAS240002986-2r	63801904	9.57G	62763514	9.41G	0.01	56868906(90.61%)	53684826(85.54%)	97.81	93.73	51.49
M30C72H	2	MP26	CRAS240002987-2r	71814270	10.77G	70946858	10.64G	0.01	64894547(91.47%)	61405276(86.55%)	97.65	93.34	51.77
MCK	3	MP31	CRAS240002988-1r	70628530	10.59G	69843222	10.48G	0.01	64240724(91.98%)	60866249(87.15%)	97.62	93.25	51.01
M20C24	3	MP32	CRAS240002989-1r	63960618	9.59G	62867426	9.43G	0.01	57149462(90.9%)	53911330(85.75%)	97.91	94	50.35
M30C24H	3	MP33	CRAS240002990-1r	62222260	9.33G	61246978	9.19G	0.01	56186904(91.74%)	53168657(86.81%)	97.76	93.66	52.54
M20C72H	3	MP35	CRAS240002991-1r	62240514	9.34G	61302198	9.2G	0.01	55998121(91.35%)	52921924(86.33%)	97.66	93.37	51.02
M30C72H	3	MP36	CRAS240002992-1r	65552072	9.83G	64456798	9.67G	0.01	59298403(92.0%)	56018870(86.91%)	97.78	93.71	51.73
NCK	1	NP11	CRAS240002998-2r	62526770	9.38G	61660254	9.25G	0.01	56119206(91.01%)	53113046(86.14%)	97.57	93.13	52.02
N20C24	1	NP12	CRAS240002999-2r	65913250	9.89G	65075296	9.76G	0.01	58591945(90.04%)	55447761(85.21%)	97.67	93.46	52.72
N30C24H	1	NP13	CRAS240003000-2r	66985916	10.05G	65937846	9.89G	0.01	60581198(91.88%)	57452967(87.13%)	97.6	93.23	52.27
N20C72H	1	NP15	CRAS240003001-2r	73720334	11.06G	72758576	10.91G	0.01	67001680(92.09%)	63465330(87.23%)	97.62	93.27	51.75
N30C72H	1	NP16	CRAS240003002-2r	61105014	9.17G	59886100	8.98G	0.01	55216453(92.2%)	52369196(87.45%)	97.71	93.56	52.7
NCK	2	NP21	CRAS240003003-2r	63508724	9.53G	62659258	9.4G	0.01	56892745(90.8%)	53791535(85.85%)	97.86	93.92	52.33
N20C24	2	NP22	CRAS240003004-2r	61385138	9.21G	60504538	9.08G	0.01	55097307(91.06%)	52112309(86.13%)	97.99	94.23	51.37
N30C24H	2	NP23	CRAS240003005-2r	86922362	13.04G	86088402	12.91G	0.01	79652967(92.52%)	75798705(88.05%)	97.4	92.66	51.61
N20C72H	2	NP25	CRAS240003006-2r	85961450	12.89G	84833638	12.73G	0.01	78248431(92.24%)	74275503(87.55%)	97.4	92.68	49.15
N30C72H	2	NP26	CRAS240003007-2r	88524408	13.28G	87227216	13.08G	0.01	79287155(90.9%)	75164864(86.17%)	97.57	93.2	52.62
NCK	3	NP31	CRAS240003008-2r	79654194	11.95G	78547740	11.78G	0.01	71957178(91.61%)	68067506(86.66%)	97.7	93.46	50.56
N20C24	3	NP32	CRAS240003009-2r	70262892	10.54G	69395716	10.41G	0.01	62947073(90.71%)	59438791(85.65%)	97.58	93.12	49.52
N30C24H	3	NP33	CRAS240003010-2r	72977450	10.95G	72145972	10.82G	0.01	65982816(91.46%)	62524022(86.66%)	97.63	93.27	49.92
N20C72H	3	NP35	CRAS240003011-2r	74306184	11.15G	73516736	11.03G	0.01	67633453(92.0%)	64077689(87.16%)	97.65	93.34	51.01
N30C72H	3	NP36	CRAS240003012-2r	62551324	9.38G	61804646	9.27G	0.01	56692548(91.73%)	53786828(87.03%)	97.51	93.02	52.19

## Sheet: S2-note
sample	treatment	replicate
MP11	MCK	1
MP12	M20C24	1
MP13	M30C24H	1
MP15	M20C72H	1
MP16	M30C72H	1
MP21	MCK	2
MP22	M20C24	2
MP23	M30C24H	2
MP25	M20C72H	2
MP26	M30C72H	2
MP31	MCK	3
MP32	M20C24	3
MP33	M30C24H	3
MP35	M20C72H	3
MP36	M30C72H	3
NP11	NCK	1
NP12	N20C24	1
NP13	N30C24H	1
NP15	N20C72H	1
NP16	N30C72H	1
NP21	NCK	2
NP22	N20C24	2
NP23	N30C24H	2
NP25	N20C72H	2
NP26	N30C72H	2
NP31	NCK	3
NP32	N20C24	3
NP33	N30C24H	3
NP35	N20C72H	3
NP36	N30C72H	3
