# Supplementary material for: Transcriptomic changes associated with heat-induced susceptibility in wheat plants to Hessian fly (Diptera: Cecidomyiidae)
Source: Front Plant Sci. 2026 May 5;17:1794823. doi: 10.3389/fpls.2026.1794823 (PMC13184837; doi:10.3389/fpls.2026.1794823)
Supplement: Supplementary file 3 [file Table3.xlsx]

## Sheet: S3-Correlation
Supplementary table 3: Pearson correlation among samples.
sample	MP11	MP12	MP13	MP15	MP16	MP21	MP22	MP23	MP25	MP26	MP31	MP32	MP33	MP35	MP36	NP11	NP12	NP13	NP15	NP16	NP21	NP22	NP23	NP25	NP26	NP31	NP32	NP33	NP35	NP36
MP11	1	0.975	0.923	0.96	0.923	0.982	0.98	0.936	0.962	0.945	0.983	0.98	0.932	0.962	0.943	0.975	0.968	0.948	0.958	0.88	0.975	0.971	0.943	0.925	0.875	0.973	0.965	0.943	0.967	0.872
MP12	0.975	1	0.927	0.954	0.93	0.968	0.984	0.937	0.961	0.947	0.969	0.98	0.93	0.955	0.944	0.965	0.958	0.938	0.948	0.881	0.964	0.967	0.941	0.924	0.867	0.967	0.965	0.943	0.954	0.87
MP13	0.923	0.927	1	0.911	0.972	0.908	0.927	0.981	0.91	0.962	0.917	0.923	0.977	0.901	0.967	0.92	0.933	0.968	0.927	0.941	0.918	0.924	0.965	0.91	0.94	0.927	0.901	0.949	0.923	0.917
MP15	0.96	0.954	0.911	1	0.924	0.956	0.96	0.923	0.987	0.956	0.96	0.958	0.918	0.98	0.94	0.967	0.953	0.936	0.955	0.867	0.959	0.971	0.939	0.931	0.851	0.962	0.955	0.945	0.956	0.846
MP16	0.923	0.93	0.972	0.924	1	0.914	0.928	0.97	0.923	0.975	0.922	0.927	0.966	0.915	0.98	0.93	0.94	0.964	0.94	0.958	0.926	0.934	0.965	0.924	0.943	0.934	0.914	0.956	0.929	0.933
MP21	0.982	0.968	0.908	0.956	0.914	1	0.975	0.927	0.958	0.936	0.986	0.976	0.917	0.962	0.935	0.971	0.961	0.941	0.957	0.871	0.97	0.965	0.935	0.93	0.864	0.974	0.971	0.944	0.972	0.866
MP22	0.98	0.984	0.927	0.96	0.928	0.975	1	0.937	0.965	0.948	0.975	0.985	0.93	0.963	0.946	0.965	0.958	0.94	0.951	0.878	0.963	0.972	0.942	0.932	0.866	0.972	0.97	0.951	0.961	0.87
MP23	0.936	0.937	0.981	0.923	0.97	0.927	0.937	1	0.921	0.967	0.938	0.935	0.977	0.914	0.969	0.933	0.939	0.975	0.939	0.933	0.931	0.933	0.973	0.92	0.936	0.941	0.917	0.96	0.941	0.915
MP25	0.962	0.961	0.91	0.987	0.923	0.958	0.965	0.921	1	0.956	0.96	0.964	0.917	0.98	0.941	0.969	0.954	0.933	0.95	0.865	0.962	0.975	0.939	0.926	0.845	0.966	0.961	0.945	0.952	0.843
MP26	0.945	0.947	0.962	0.956	0.975	0.936	0.948	0.967	0.956	1	0.944	0.946	0.963	0.945	0.979	0.953	0.952	0.967	0.946	0.927	0.946	0.958	0.971	0.927	0.911	0.955	0.936	0.969	0.942	0.898
MP31	0.983	0.969	0.917	0.96	0.922	0.986	0.975	0.938	0.96	0.944	1	0.979	0.927	0.964	0.942	0.973	0.962	0.95	0.962	0.878	0.973	0.967	0.945	0.937	0.876	0.977	0.971	0.95	0.976	0.875
MP32	0.98	0.98	0.923	0.958	0.927	0.976	0.985	0.935	0.964	0.946	0.979	1	0.929	0.965	0.946	0.969	0.962	0.942	0.953	0.88	0.969	0.973	0.945	0.937	0.871	0.977	0.976	0.952	0.962	0.874
MP33	0.932	0.93	0.977	0.918	0.966	0.917	0.93	0.977	0.917	0.963	0.927	0.929	1	0.914	0.966	0.935	0.946	0.971	0.932	0.933	0.931	0.937	0.974	0.91	0.933	0.937	0.911	0.954	0.926	0.91
MP35	0.962	0.955	0.901	0.98	0.915	0.962	0.963	0.914	0.98	0.945	0.964	0.965	0.914	1	0.937	0.969	0.955	0.931	0.956	0.864	0.959	0.972	0.936	0.936	0.848	0.966	0.965	0.946	0.959	0.847
MP36	0.943	0.944	0.967	0.94	0.98	0.935	0.946	0.969	0.941	0.979	0.942	0.946	0.966	0.937	1	0.947	0.952	0.968	0.953	0.949	0.943	0.951	0.969	0.936	0.935	0.952	0.934	0.966	0.945	0.931
NP11	0.975	0.965	0.92	0.967	0.93	0.971	0.965	0.933	0.969	0.953	0.973	0.969	0.935	0.969	0.947	1	0.977	0.953	0.961	0.888	0.984	0.976	0.951	0.927	0.879	0.979	0.966	0.948	0.965	0.872
NP12	0.968	0.958	0.933	0.953	0.94	0.961	0.958	0.939	0.954	0.952	0.962	0.962	0.946	0.955	0.952	0.977	1	0.962	0.961	0.91	0.978	0.975	0.96	0.926	0.897	0.969	0.958	0.95	0.956	0.892
NP13	0.948	0.938	0.968	0.936	0.964	0.941	0.94	0.975	0.933	0.967	0.95	0.942	0.971	0.931	0.968	0.953	0.962	1	0.955	0.936	0.952	0.952	0.983	0.929	0.934	0.955	0.934	0.969	0.955	0.913
NP15	0.958	0.948	0.927	0.955	0.94	0.957	0.951	0.939	0.95	0.946	0.962	0.953	0.932	0.956	0.953	0.961	0.961	0.955	1	0.921	0.958	0.961	0.948	0.966	0.909	0.96	0.953	0.951	0.978	0.916
NP16	0.88	0.881	0.941	0.867	0.958	0.871	0.878	0.933	0.865	0.927	0.878	0.88	0.933	0.864	0.949	0.888	0.91	0.936	0.921	1	0.889	0.889	0.931	0.908	0.962	0.892	0.871	0.917	0.9	0.966
NP21	0.975	0.964	0.918	0.959	0.926	0.97	0.963	0.931	0.962	0.946	0.973	0.969	0.931	0.959	0.943	0.984	0.978	0.952	0.958	0.889	1	0.972	0.95	0.923	0.883	0.976	0.964	0.942	0.961	0.875
NP22	0.971	0.967	0.924	0.971	0.934	0.965	0.972	0.933	0.975	0.958	0.967	0.973	0.937	0.972	0.951	0.976	0.975	0.952	0.961	0.889	0.972	1	0.959	0.937	0.871	0.974	0.973	0.961	0.959	0.873
NP23	0.943	0.941	0.965	0.939	0.965	0.935	0.942	0.973	0.939	0.971	0.945	0.945	0.974	0.936	0.969	0.951	0.96	0.983	0.948	0.931	0.95	0.959	1	0.931	0.922	0.956	0.94	0.975	0.947	0.905
NP25	0.925	0.924	0.91	0.931	0.924	0.93	0.932	0.92	0.926	0.927	0.937	0.937	0.91	0.936	0.936	0.927	0.926	0.929	0.966	0.908	0.923	0.937	0.931	1	0.899	0.944	0.946	0.946	0.96	0.91
NP26	0.875	0.867	0.94	0.851	0.943	0.864	0.866	0.936	0.845	0.911	0.876	0.871	0.933	0.848	0.935	0.879	0.897	0.934	0.909	0.962	0.883	0.871	0.922	0.899	1	0.884	0.856	0.903	0.898	0.957
NP31	0.973	0.967	0.927	0.962	0.934	0.974	0.972	0.941	0.966	0.955	0.977	0.977	0.937	0.966	0.952	0.979	0.969	0.955	0.96	0.892	0.976	0.974	0.956	0.944	0.884	1	0.974	0.962	0.972	0.881
NP32	0.965	0.965	0.901	0.955	0.914	0.971	0.97	0.917	0.961	0.936	0.971	0.976	0.911	0.965	0.934	0.966	0.958	0.934	0.953	0.871	0.964	0.973	0.94	0.946	0.856	0.974	1	0.955	0.962	0.864
NP33	0.943	0.943	0.949	0.945	0.956	0.944	0.951	0.96	0.945	0.969	0.95	0.952	0.954	0.946	0.966	0.948	0.95	0.969	0.951	0.917	0.942	0.961	0.975	0.946	0.903	0.962	0.955	1	0.954	0.898
NP35	0.967	0.954	0.923	0.956	0.929	0.972	0.961	0.941	0.952	0.942	0.976	0.962	0.926	0.959	0.945	0.965	0.956	0.955	0.978	0.9	0.961	0.959	0.947	0.96	0.898	0.972	0.962	0.954	1	0.896
NP36	0.872	0.87	0.917	0.846	0.933	0.866	0.87	0.915	0.843	0.898	0.875	0.874	0.91	0.847	0.931	0.872	0.892	0.913	0.916	0.966	0.875	0.873	0.905	0.91	0.957	0.881	0.864	0.898	0.896	1

## Sheet: S3-notes
sample	treatment	replicate
MP11	MCK	1
MP12	M20C24	1
MP13	M30C24H	1
MP15	M20C72H	1
MP16	M30C72H	1
MP21	MCK	2
MP22	M20C24	2
MP23	M30C24H	2
MP25	M20C72H	2
MP26	M30C72H	2
MP31	MCK	3
MP32	M20C24	3
MP33	M30C24H	3
MP35	M20C72H	3
MP36	M30C72H	3
NP11	NCK	1
NP12	N20C24	1
NP13	N30C24H	1
NP15	N20C72H	1
NP16	N30C72H	1
NP21	NCK	2
NP22	N20C24	2
NP23	N30C24H	2
NP25	N20C72H	2
NP26	N30C72H	2
NP31	NCK	3
NP32	N20C24	3
NP33	N30C24H	3
NP35	N20C72H	3
NP36	N30C72H	3
