# Supplementary material for: Transcriptomic changes associated with heat-induced susceptibility in wheat plants to Hessian fly (Diptera: Cecidomyiidae)
Source: Front Plant Sci. 2026 May 5;17:1794823. doi: 10.3389/fpls.2026.1794823 (PMC13184837; doi:10.3389/fpls.2026.1794823)
Supplement: Supplementary file 4 [file Table4.xlsx]

## Sheet: M30C24H vs M20C24H.all_GOenrich
Supplementary table 4: Significant GO terms bewtween heat stressed Molly and Molly plants without heat stress at 24 hours after initial HF attack.
Category	GOID	Description	Gene Ratio	Bg Ratio	p-value	padj	Count	Up	Down
BP	GO:0042254	ribosome biogenesis	203/4841	449/33616	2.90342e-56	5.46424e-53	203	3	200
BP	GO:0016072	rRNA metabolic process	151/4841	312/33616	1.09813e-46	1.03334e-43	151	1	150
BP	GO:0006364	rRNA processing	149/4841	308/33616	4.70782e-46	2.95337e-43	149	1	148
BP	GO:0001522	pseudouridine synthesis	36/4841	70/33616	3.02993e-13	1.42558e-10	36	0	36
BP	GO:0042273	ribosomal large subunit biogenesis	37/4841	76/33616	1.26006e-12	4.74286e-10	37	0	37
BP	GO:0006457	protein folding	106/4841	373/33616	1.56414e-12	4.90619e-10	106	31	75
BP	GO:0042274	ribosomal small subunit biogenesis	39/4841	86/33616	5.28917e-12	1.42203e-09	39	0	39
BP	GO:0002181	cytoplasmic translation	55/4841	151/33616	1.42119e-11	3.34335e-09	55	0	55
BP	GO:0009408	response to heat	58/4841	166/33616	2.82882e-11	5.91537e-09	58	43	15
BP	GO:0009266	response to temperature stimulus	97/4841	347/33616	3.7584e-11	7.0733e-09	97	72	25
BP	GO:0009765	photosynthesis, light harvesting	41/4841	99/33616	5.34603e-11	9.14658e-09	41	0	41
BP	GO:0009085	lysine biosynthetic process	19/4841	29/33616	4.59714e-10	6.17987e-08	19	0	19
BP	GO:0009089	lysine biosynthetic process via diaminopimelate	19/4841	29/33616	4.59714e-10	6.17987e-08	19	0	19
BP	GO:0046451	diaminopimelate metabolic process	19/4841	29/33616	4.59714e-10	6.17987e-08	19	0	19
BP	GO:0006553	lysine metabolic process	20/4841	32/33616	5.52845e-10	6.93636e-08	20	1	19
BP	GO:0042793	plastid transcription	14/4841	18/33616	2.79488e-09	3.28748e-07	14	0	14
BP	GO:0042542	response to hydrogen peroxide	25/4841	51/33616	4.58458e-09	5.07541e-07	25	25	0
BP	GO:0042255	ribosome assembly	30/4841	69/33616	5.00187e-09	5.22973e-07	30	1	29
BP	GO:0006857	oligopeptide transport	38/4841	102/33616	9.28406e-09	9.19611e-07	38	38	0
BP	GO:0072593	reactive oxygen species metabolic process	106/4841	432/33616	1.46268e-08	1.37638e-06	106	87	19
BP	GO:0000154	rRNA modification	21/4841	41/33616	2.91714e-08	2.61431e-06	21	0	21
BP	GO:0022618	ribonucleoprotein complex assembly	59/4841	202/33616	4.33498e-08	3.70838e-06	59	2	57
BP	GO:0009698	phenylpropanoid metabolic process	52/4841	170/33616	5.14629e-08	4.211e-06	52	44	8
BP	GO:0019748	secondary metabolic process	61/4841	214/33616	6.85883e-08	4.60837e-06	61	50	11
BP	GO:0006626	protein targeting to mitochondrion	34/4841	92/33616	6.90244e-08	4.60837e-06	34	1	33
BP	GO:0070585	protein localization to mitochondrion	34/4841	92/33616	6.90244e-08	4.60837e-06	34	1	33
BP	GO:0072655	establishment of protein localization to mitochondrion	34/4841	92/33616	6.90244e-08	4.60837e-06	34	1	33
BP	GO:0046677	response to antibiotic	44/4841	135/33616	6.98057e-08	4.60837e-06	44	38	6
BP	GO:0042743	hydrogen peroxide metabolic process	92/4841	371/33616	7.53211e-08	4.60837e-06	92	82	10
BP	GO:0043038	amino acid activation	60/4841	210/33616	7.98227e-08	4.60837e-06	60	1	59
BP	GO:0043039	tRNA aminoacylation	60/4841	210/33616	7.98227e-08	4.60837e-06	60	1	59
BP	GO:0017000	antibiotic biosynthetic process	4841-12-01	16/33616	8.10593e-08	4.60837e-06	12	12	0
BP	GO:0006833	water transport	15/4841	24/33616	8.32543e-08	4.60837e-06	15	15	0
BP	GO:0042044	fluid transport	15/4841	24/33616	8.32543e-08	4.60837e-06	15	15	0
BP	GO:0071826	ribonucleoprotein complex subunit organization	60/4841	212/33616	1.15255e-07	6.1974e-06	60	2	58
BP	GO:0030490	maturation of SSU-rRNA	21/4841	44/33616	1.40724e-07	7.35673e-06	21	0	21
BP	GO:0000027	ribosomal large subunit assembly	15/4841	25/33616	1.80268e-07	9.16929e-06	15	0	15
BP	GO:0006399	tRNA metabolic process	105/4841	448/33616	2.01476e-07	9.97835e-06	105	1	104
BP	GO:0000470	maturation of LSU-rRNA	18/4841	36/33616	4.56072e-07	2.20084e-05	18	0	18
BP	GO:0006782	protoporphyrinogen IX biosynthetic process	15/4841	27/33616	7.19385e-07	3.30215e-05	15	0	15
BP	GO:0046501	protoporphyrinogen IX metabolic process	15/4841	27/33616	7.19385e-07	3.30215e-05	15	0	15
BP	GO:0009658	chloroplast organization	43/4841	141/33616	7.72799e-07	3.46288e-05	43	2	41
BP	GO:0006418	tRNA aminoacylation for protein translation	55/4841	199/33616	8.68788e-07	3.80246e-05	55	1	54
BP	GO:0009651	response to salt stress	62/4841	235/33616	1.04655e-06	4.47636e-05	62	44	18
BP	GO:0006779	porphyrin-containing compound biosynthetic process	35/4841	107/33616	1.32752e-06	5.46728e-05	35	1	34
BP	GO:0051187	cofactor catabolic process	94/4841	405/33616	1.33632e-06	5.46728e-05	94	83	11
BP	GO:0046271	phenylpropanoid catabolic process	25/4841	65/33616	1.53891e-06	5.97619e-05	25	23	2
BP	GO:0046274	lignin catabolic process	25/4841	65/33616	1.53891e-06	5.97619e-05	25	23	2
BP	GO:0000463	maturation of LSU-rRNA from tricistronic rRNA transcript (SSU-rRNA, 5.8S rRNA, LSU-rRNA)	13/4841	22/33616	1.55597e-06	5.97619e-05	13	0	13
BP	GO:0080037	negative regulation of cytokinin-activated signaling pathway	4841-10-01	14/33616	2.17801e-06	8.19805e-05	10	7	3
BP	GO:0017001	antibiotic catabolic process	87/4841	372/33616	2.33888e-06	8.63094e-05	87	78	9
BP	GO:0018216	peptidyl-arginine methylation	15/4841	29/33616	2.40944e-06	8.72031e-05	15	1	14
BP	GO:0042026	protein refolding	22/4841	55/33616	3.00184e-06	0.000106594	22	1	21
BP	GO:0001510	RNA methylation	37/4841	120/33616	3.30895e-06	0.000115323	37	0	37
BP	GO:0009627	systemic acquired resistance	27/4841	76/33616	3.60067e-06	0.000123208	27	19	8
BP	GO:1903409	reactive oxygen species biosynthetic process	4841-09-01	12/33616	3.84502e-06	0.000128092	9	9	0
BP	GO:0000302	response to reactive oxygen species	34/4841	107/33616	3.87951e-06	0.000128092	34	26	8
BP	GO:0006970	response to osmotic stress	65/4841	260/33616	4.2726e-06	0.000138639	65	47	18
BP	GO:0042744	hydrogen peroxide catabolic process	83/4841	357/33616	5.01234e-06	0.000159885	83	76	7
BP	GO:0033014	tetrapyrrole biosynthetic process	38/4841	127/33616	5.445e-06	0.000170791	38	1	37
BP	GO:0008285	negative regulation of cell proliferation	17/4841	38/33616	6.59991e-06	0.000203623	17	17	0
BP	GO:0018195	peptidyl-arginine modification	15/4841	31/33616	7.01219e-06	0.000209475	15	1	14
BP	GO:0031167	rRNA methylation	15/4841	31/33616	7.01219e-06	0.000209475	15	0	15
BP	GO:0009657	plastid organization	50/4841	187/33616	7.36716e-06	0.000216641	50	2	48
BP	GO:0010410	hemicellulose metabolic process	51/4841	195/33616	1.17275e-05	0.000339557	51	49	2
BP	GO:0042546	cell wall biogenesis	59/4841	237/33616	1.32091e-05	0.00037666	59	53	6
BP	GO:0019684	photosynthesis, light reaction	53/4841	207/33616	1.53304e-05	0.000430625	53	0	53
BP	GO:0007005	mitochondrion organization	51/4841	197/33616	1.58766e-05	0.000439408	51	1	50
BP	GO:0009733	response to auxin	100/4841	463/33616	1.69138e-05	0.00046133	100	96	4
BP	GO:0009814	defense response, incompatible interaction	34/4841	114/33616	1.78666e-05	0.000480356	34	24	10
BP	GO:0009636	response to toxic substance	50/4841	193/33616	1.87258e-05	0.000496366	50	38	12
BP	GO:0010383	cell wall polysaccharide metabolic process	52/4841	204/33616	2.09153e-05	0.000546702	52	50	2
BP	GO:0044036	cell wall macromolecule metabolic process	64/4841	268/33616	2.39473e-05	0.000617382	64	62	2
BP	GO:0002213	defense response to insect	4841-09-01	14/33616	2.6562e-05	0.00066653	9	9	0
BP	GO:0010310	regulation of hydrogen peroxide metabolic process	4841-09-01	14/33616	2.6562e-05	0.00066653	9	6	3
BP	GO:0042938	dipeptide transport	4841-12-01	24/33616	3.8913e-05	0.000963609	12	12	0
BP	GO:0007623	circadian rhythm	24/4841	72/33616	4.12115e-05	0.000991763	24	16	8
BP	GO:0009737	response to abscisic acid	65/4841	278/33616	4.16309e-05	0.000991763	65	41	24
BP	GO:0097305	response to alcohol	65/4841	278/33616	4.16309e-05	0.000991763	65	41	24
BP	GO:0010337	regulation of salicylic acid metabolic process	4841-09-01	15/33616	5.78784e-05	0.00135571	9	9	0
BP	GO:0000028	ribosomal small subunit assembly	14/4841	32/33616	5.83488e-05	0.00135571	14	0	14
BP	GO:0051193	regulation of cofactor metabolic process	4841-11-01	22/33616	8.23333e-05	0.00188965	11	7	4
BP	GO:0048511	rhythmic process	24/4841	75/33616	8.63334e-05	0.00195758	24	16	8
BP	GO:0009066	aspartate family amino acid metabolic process	32/4841	113/33616	9.42502e-05	0.00211165	32	4	28
BP	GO:0080036	regulation of cytokinin-activated signaling pathway	4841-10-01	19/33616	0.000100374	0.00222239	10	7	3
BP	GO:0009808	lignin metabolic process	26/4841	85/33616	0.00010436	0.00228378	26	24	2
BP	GO:0009638	phototropism	4841-09-01	16/33616	0.000115335	0.00249494	9	9	0
BP	GO:1901259	chloroplast rRNA processing	4841-08-01	13/33616	0.000119875	0.00255272	8	0	8
BP	GO:0043455	regulation of secondary metabolic process	13/4841	30/33616	0.000120719	0.00255272	13	13	0
BP	GO:0006778	porphyrin-containing compound metabolic process	38/4841	146/33616	0.000159359	0.00333237	38	3	35
BP	GO:0009753	response to jasmonic acid	27/4841	92/33616	0.000168299	0.00348064	27	24	3
BP	GO:0006560	proline metabolic process	4841-10-01	20/33616	0.000174828	0.00357636	10	3	7
BP	GO:0000462	maturation of SSU-rRNA from tricistronic rRNA transcript (SSU-rRNA, 5.8S rRNA, LSU-rRNA)	13/4841	31/33616	0.000180585	0.00365442	13	0	13
BP	GO:0042493	response to drug	73/4841	337/33616	0.00019625	0.00392917	73	53	20
BP	GO:0042127	regulation of cell proliferation	18/4841	52/33616	0.000213582	0.00414664	18	17	1
BP	GO:0019566	arabinose metabolic process	4841-09-01	17/33616	0.000213722	0.00414664	9	9	0
BP	GO:0046373	L-arabinose metabolic process	4841-09-01	17/33616	0.000213722	0.00414664	9	9	0
BP	GO:1900426	positive regulation of defense response to bacterium	4841-08-01	14/33616	0.000244293	0.00462096	8	8	0
BP	GO:0006430	lysyl-tRNA aminoacylation	4841-07-01	11/33616	0.000247073	0.00462096	7	1	6
BP	GO:0055129	L-proline biosynthetic process	4841-07-01	11/33616	0.000247073	0.00462096	7	0	7
BP	GO:0006783	heme biosynthetic process	16/4841	44/33616	0.00024799	0.00462096	16	1	15
BP	GO:0046148	pigment biosynthetic process	39/4841	155/33616	0.000280909	0.00513455	39	4	35
BP	GO:0071229	cellular response to acid chemical	60/4841	268/33616	0.000281009	0.00513455	60	43	17
BP	GO:0009067	aspartate family amino acid biosynthetic process	27/4841	96/33616	0.000360927	0.00653139	27	3	24
BP	GO:0009696	salicylic acid metabolic process	4841-09-01	18/33616	0.000372837	0.00668266	9	9	0
BP	GO:0051259	protein complex oligomerization	17/4841	50/33616	0.000404231	0.00717701	17	17	0
BP	GO:0033013	tetrapyrrole metabolic process	40/4841	163/33616	0.00041086	0.00722652	40	3	37
BP	GO:0009694	jasmonic acid metabolic process	4841-10-01	22/33616	0.000464399	0.00809258	10	10	0
BP	GO:0042168	heme metabolic process	17/4841	51/33616	0.000525753	0.00907769	17	1	16
BP	GO:1901607	alpha-amino acid biosynthetic process	68/4841	322/33616	0.000662316	0.0113316	68	18	50
BP	GO:0046040	IMP metabolic process	14/4841	39/33616	0.000694053	0.0117676	14	0	14
BP	GO:0007006	mitochondrial membrane organization	15/4841	44/33616	0.000844578	0.0140446	15	0	15
BP	GO:0010565	regulation of cellular ketone metabolic process	15/4841	44/33616	0.000844578	0.0140446	15	12	3
BP	GO:0010411	xyloglucan metabolic process	28/4841	106/33616	0.000851815	0.0140446	28	26	2
BP	GO:0009606	tropism	26/4841	96/33616	0.000858199	0.0140446	26	25	1
BP	GO:0090151	establishment of protein localization to mitochondrial membrane	14/4841	40/33616	0.00092758	0.0149206	14	0	14
BP	GO:0140053	mitochondrial gene expression	14/4841	40/33616	0.00092758	0.0149206	14	0	14
BP	GO:0002183	cytoplasmic translational initiation	18/4841	58/33616	0.000954772	0.0152278	18	0	18
BP	GO:0046885	regulation of hormone biosynthetic process	4841-09-01	20/33616	0.000980694	0.0154442	9	9	0
BP	GO:0046189	phenol-containing compound biosynthetic process	4841-07-01	13/33616	0.00098475	0.0154442	7	7	0
BP	GO:0034605	cellular response to heat	4841-12-01	32/33616	0.00106108	0.0162662	12	8	4
BP	GO:2000377	regulation of reactive oxygen species metabolic process	4841-12-01	32/33616	0.00106108	0.0162662	12	7	5
BP	GO:0035670	plant-type ovary development	4841-11-01	28/33616	0.0010894	0.0162662	11	0	11
BP	GO:0048481	plant ovule development	4841-11-01	28/33616	0.0010894	0.0162662	11	0	11
BP	GO:0001732	formation of cytoplasmic translation initiation complex	15/4841	45/33616	0.00109999	0.0162662	15	0	15
BP	GO:0009697	salicylic acid biosynthetic process	4841-06-01	10/33616	0.00110631	0.0162662	6	6	0
BP	GO:0009938	negative regulation of gibberellic acid mediated signaling pathway	4841-06-01	10/33616	0.00110631	0.0162662	6	6	0
BP	GO:0072321	chaperone-mediated protein transport	4841-06-01	10/33616	0.00110631	0.0162662	6	0	6
BP	GO:0008643	carbohydrate transport	37/4841	155/33616	0.00114156	0.0166544	37	33	4
BP	GO:0009968	negative regulation of signal transduction	23/4841	83/33616	0.00118704	0.0168576	23	19	4
BP	GO:0010648	negative regulation of cell communication	23/4841	83/33616	0.00118704	0.0168576	23	19	4
BP	GO:0023057	negative regulation of signaling	23/4841	83/33616	0.00118704	0.0168576	23	19	4
BP	GO:0018298	protein-chromophore linkage	18/4841	59/33616	0.00119132	0.0168576	18	0	18
BP	GO:0042440	pigment metabolic process	43/4841	188/33616	0.00121342	0.0170422	43	6	37
BP	GO:0006400	tRNA modification	38/4841	161/33616	0.0012344	0.0172084	38	0	38
BP	GO:0006839	mitochondrial transport	37/4841	156/33616	0.00129228	0.0178829	37	2	35
BP	GO:0015979	photosynthesis	85/4841	430/33616	0.00134414	0.0184647	85	13	72
BP	GO:0009629	response to gravity	18/4841	60/33616	0.00147585	0.0199823	18	17	1
BP	GO:0009630	gravitropism	18/4841	60/33616	0.00147585	0.0199823	18	17	1
BP	GO:0018958	phenol-containing compound metabolic process	4841-10-01	25/33616	0.00155485	0.0209016	10	10	0
BP	GO:0006561	proline biosynthetic process	4841-07-01	14/33616	0.00172521	0.0230272	7	0	7
BP	GO:0006188	IMP biosynthetic process	13/4841	38/33616	0.00177678	0.0235486	13	0	13
BP	GO:0042537	benzene-containing compound metabolic process	20/4841	71/33616	0.00194404	0.0255072	20	14	6
BP	GO:0030150	protein import into mitochondrial matrix	4841-12-01	34/33616	0.00195167	0.0255072	12	1	11
BP	GO:0015995	chlorophyll biosynthetic process	16/4841	52/33616	0.00198194	0.0257242	16	0	16
BP	GO:0006189	'de novo' IMP biosynthetic process	4841-11-01	30/33616	0.00210279	0.0264644	11	0	11
BP	GO:0032543	mitochondrial translation	4841-11-01	30/33616	0.00210279	0.0264644	11	0	11
BP	GO:0002237	response to molecule of bacterial origin	4841-06-01	11/33616	0.0021374	0.0264644	6	6	0
BP	GO:0009164	nucleoside catabolic process	4841-06-01	11/33616	0.0021374	0.0264644	6	3	3
BP	GO:0034656	nucleobase-containing small molecule catabolic process	4841-06-01	11/33616	0.0021374	0.0264644	6	3	3
BP	GO:0042454	ribonucleoside catabolic process	4841-06-01	11/33616	0.0021374	0.0264644	6	3	3
BP	GO:1901658	glycosyl compound catabolic process	4841-06-01	11/33616	0.0021374	0.0264644	6	3	3
BP	GO:0006006	glucose metabolic process	20/4841	72/33616	0.00233314	0.0286992	20	8	12
BP	GO:0008283	cell proliferation	21/4841	77/33616	0.00235321	0.028758	21	20	1
BP	GO:0016119	carotene metabolic process	4841-07-01	15/33616	0.00283459	0.0342631	7	2	5
BP	GO:0042752	regulation of circadian rhythm	4841-11-01	31/33616	0.00284009	0.0342631	11	11	0
BP	GO:0008652	cellular amino acid biosynthetic process	75/4841	382/33616	0.00296271	0.0355148	75	21	54
BP	GO:0006801	superoxide metabolic process	13/4841	40/33616	0.00298768	0.0355875	13	0	13
BP	GO:0009926	auxin polar transport	4841-10-01	27/33616	0.00305287	0.0360454	10	6	4
BP	GO:0009064	glutamine family amino acid metabolic process	34/4841	147/33616	0.00306443	0.0360454	34	12	22
BP	GO:1900424	regulation of defense response to bacterium	4841-08-01	19/33616	0.00313897	0.036234	8	8	0
BP	GO:1901701	cellular response to oxygen-containing compound	75/4841	383/33616	0.00317457	0.036234	75	49	26
BP	GO:0009094	L-phenylalanine biosynthetic process	4841-09-01	23/33616	0.00317673	0.036234	9	6	3
BP	GO:0032350	regulation of hormone metabolic process	4841-09-01	23/33616	0.00317673	0.036234	9	9	0
BP	GO:1902223	erythrose 4-phosphate/phosphoenolpyruvate family amino acid biosynthetic process	4841-09-01	23/33616	0.00317673	0.036234	9	6	3
BP	GO:0006955	immune response	40/4841	181/33616	0.00338135	0.0383356	40	28	12
BP	GO:0009738	abscisic acid-activated signaling pathway	31/4841	132/33616	0.00356427	0.0401674	31	18	13
BP	GO:2000012	regulation of auxin polar transport	4841-06-01	12/33616	0.00375575	0.0420733	6	3	3
BP	GO:0009611	response to wounding	21/4841	80/33616	0.00387161	0.043069	21	19	2
BP	GO:0006558	L-phenylalanine metabolic process	20/4841	75/33616	0.00391328	0.043069	20	10	10
BP	GO:1902221	erythrose 4-phosphate/phosphoenolpyruvate family amino acid metabolic process	20/4841	75/33616	0.00391328	0.043069	20	10	10
BP	GO:0009409	response to cold	39/4841	177/33616	0.00397515	0.0432441	39	29	10
BP	GO:0045087	innate immune response	39/4841	177/33616	0.00397515	0.0432441	39	27	12
BP	GO:0045491	xylan metabolic process	23/4841	91/33616	0.00431792	0.0467031	23	23	0
BP	GO:0000469	cleavage involved in rRNA processing	4841-09-01	24/33616	0.00444078	0.0474861	9	0	9
BP	GO:0010112	regulation of systemic acquired resistance	4841-09-01	24/33616	0.00444078	0.0474861	9	6	3
BP	GO:0062012	regulation of small molecule metabolic process	16/4841	56/33616	0.00453089	0.0481311	16	13	3
BP	GO:0043902	positive regulation of multi-organism process	4841-08-01	20/33616	0.00457783	0.0481311	8	8	0
BP	GO:0055070	copper ion homeostasis	4841-08-01	20/33616	0.00457783	0.0481311	8	2	6
BP	GO:0033993	response to lipid	78/4841	407/33616	0.00473664	0.0495242	78	54	24
CC	GO:0044391	ribosomal subunit	152/3716	392/26305	5.10635e-34	1.54212e-31	152	0	152
CC	GO:0044445	cytosolic part	136/3716	339/26305	2.31005e-32	2.51521e-30	136	0	136
CC	GO:0022626	cytosolic ribosome	123/3716	289/26305	2.49855e-32	2.51521e-30	123	0	123
CC	GO:0009532	plastid stroma	159/3716	494/26305	5.01897e-25	3.78932e-23	159	22	137
CC	GO:0009570	chloroplast stroma	146/3716	476/26305	7.59567e-21	4.58778e-19	146	21	125
CC	GO:0022625	cytosolic large ribosomal subunit	71/3716	165/26305	1.42407e-19	7.16783e-18	71	0	71
CC	GO:0015935	small ribosomal subunit	65/3716	151/26305	4.72402e-18	2.03808e-16	65	0	65
CC	GO:0015934	large ribosomal subunit	87/3716	241/26305	9.99387e-18	3.77269e-16	87	0	87
CC	GO:0022627	cytosolic small ribosomal subunit	50/3716	103/26305	7.48891e-17	2.51295e-15	50	0	50
CC	GO:0030684	preribosome	39/3716	88/26305	6.83195e-12	2.06325e-10	39	1	38
CC	GO:0009941	chloroplast envelope	99/3716	359/26305	1.68259e-11	4.61947e-10	99	14	85
CC	GO:0005732	small nucleolar ribonucleoprotein complex	29/3716	57/26305	5.23217e-11	1.29468e-09	29	1	28
CC	GO:0009526	plastid envelope	99/3716	366/26305	5.57314e-11	1.29468e-09	99	14	85
CC	GO:0032040	small-subunit processome	28/3716	57/26305	3.24145e-10	6.99227e-09	28	1	27
CC	GO:0048046	apoplast	94/3716	354/26305	4.89833e-10	9.86198e-09	94	84	10
CC	GO:0042646	plastid nucleoid	20/3716	36/26305	7.06493e-09	1.33351e-07	20	1	19
CC	GO:0009295	nucleoid	21/3716	43/26305	6.02385e-08	1.07012e-06	21	1	20
CC	GO:0009534	chloroplast thylakoid	94/3716	394/26305	1.44229e-07	2.29247e-06	94	18	76
CC	GO:0031976	plastid thylakoid	94/3716	394/26305	1.44229e-07	2.29247e-06	94	18	76
CC	GO:0000427	plastid-encoded plastid RNA polymerase complex	3716-12-01	17/26305	1.92059e-07	2.9001e-06	12	0	12
CC	GO:0005730	nucleolus	88/3716	375/26305	7.54848e-07	1.08554e-05	88	4	84
CC	GO:0044452	nucleolar part	24/3716	63/26305	2.12375e-06	2.91533e-05	24	1	23
CC	GO:0031428	box C/D snoRNP complex	13/3716	26/26305	1.48731e-05	0.00019529	13	1	12
CC	GO:0000229	cytoplasmic chromosome	3716-09-01	14/26305	2.26199e-05	0.000273249	9	0	9
CC	GO:0009508	plastid chromosome	3716-09-01	14/26305	2.26199e-05	0.000273249	9	0	9
CC	GO:0009535	chloroplast thylakoid membrane	73/3716	328/26305	4.25504e-05	0.000475934	73	14	59
CC	GO:0055035	plastid thylakoid membrane	73/3716	328/26305	4.25504e-05	0.000475934	73	14	59
CC	GO:0101031	chaperone complex	3716-09-01	15/26305	4.94288e-05	0.000533125	9	0	9
CC	GO:0005852	eukaryotic translation initiation factor 3 complex	18/3716	55/26305	0.00036859	0.00383842	18	0	18
CC	GO:0042651	thylakoid membrane	83/3716	412/26305	0.000464059	0.00467152	83	16	67
CC	GO:0005618	cell wall	60/3716	288/26305	0.00114857	0.0108397	60	52	8
CC	GO:0030312	external encapsulating structure	60/3716	288/26305	0.00114857	0.0108397	60	52	8
CC	GO:0016282	eukaryotic 43S preinitiation complex	14/3716	42/26305	0.00131764	0.0120584	14	0	14
CC	GO:0031969	chloroplast membrane	25/3716	96/26305	0.00147557	0.0127968	25	3	22
CC	GO:0031977	thylakoid lumen	13/3716	38/26305	0.00148307	0.0127968	13	1	12
CC	GO:0033290	eukaryotic 48S preinitiation complex	14/3716	43/26305	0.00170289	0.0138993	14	0	14
CC	GO:0070993	translation preinitiation complex	14/3716	43/26305	0.00170289	0.0138993	14	0	14
CC	GO:0042170	plastid membrane	25/3716	98/26305	0.00201113	0.0159832	25	3	22
CC	GO:0005832	chaperonin-containing T-complex	3716-06-01	12/26305	0.00339776	0.0263108	6	0	6
CC	GO:0044436	thylakoid part	90/3716	489/26305	0.0047325	0.0357304	90	17	73
CC	GO:0042644	chloroplast nucleoid	3716-07-01	17/26305	0.00590826	0.0435193	7	0	7
MF	GO:0019843	rRNA binding	65/6673	155/46665	4.99902e-17	3.91923e-14	65	0	65
MF	GO:0051082	unfolded protein binding	63/6673	186/46665	1.44973e-11	5.68293e-09	63	27	36
MF	GO:0009982	pseudouridine synthase activity	26/6673	56/46665	8.44022e-09	2.20077e-06	26	0	26
MF	GO:0008171	O-methyltransferase activity	47/6673	143/46665	1.55027e-08	2.20077e-06	47	45	2
MF	GO:0005372	water transmembrane transporter activity	16/6673	25/46665	1.68427e-08	2.20077e-06	16	16	0
MF	GO:0015250	water channel activity	16/6673	25/46665	1.68427e-08	2.20077e-06	16	16	0
MF	GO:0003724	RNA helicase activity	51/6673	162/46665	1.96933e-08	2.20565e-06	51	0	51
MF	GO:0043621	protein self-association	29/6673	70/46665	2.89312e-08	2.83526e-06	29	19	10
MF	GO:0016682	oxidoreductase activity, acting on diphenols and related substances as donors, oxygen as acceptor	34/6673	93/46665	7.99763e-08	6.96682e-06	34	32	2
MF	GO:0016874	ligase activity	114/6673	495/46665	1.21068e-07	9.49171e-06	114	11	103
MF	GO:0004743	pyruvate kinase activity	15/6673	26/46665	3.37373e-07	2.03462e-05	15	0	15
MF	GO:0030955	potassium ion binding	15/6673	26/46665	3.37373e-07	2.03462e-05	15	0	15
MF	GO:0031420	alkali metal ion binding	15/6673	26/46665	3.37373e-07	2.03462e-05	15	0	15
MF	GO:0008173	RNA methyltransferase activity	38/6673	117/46665	4.95495e-07	2.77477e-05	38	0	38
MF	GO:0004812	aminoacyl-tRNA ligase activity	55/6673	200/46665	8.44653e-07	4.1388e-05	55	1	54
MF	GO:0016875	ligase activity, forming carbon-oxygen bonds	55/6673	200/46665	8.44653e-07	4.1388e-05	55	1	54
MF	GO:0030515	snoRNA binding	18/6673	38/46665	1.14295e-06	5.0733e-05	18	1	17
MF	GO:0016273	arginine N-methyltransferase activity	15/6673	28/46665	1.2295e-06	5.0733e-05	15	0	15
MF	GO:0016274	protein-arginine N-methyltransferase activity	15/6673	28/46665	1.2295e-06	5.0733e-05	15	0	15
MF	GO:0052716	hydroquinone:oxygen oxidoreductase activity	25/6673	65/46665	1.35959e-06	5.32959e-05	25	23	2
MF	GO:0033293	monocarboxylic acid binding	25/6673	68/46665	3.5673e-06	0.000132056	25	13	12
MF	GO:0016679	oxidoreductase activity, acting on diphenols and related substances as donors	35/6673	112/46665	3.70564e-06	0.000132056	35	32	3
MF	GO:0140101	catalytic activity, acting on a tRNA	78/6673	331/46665	4.4703e-06	0.000152379	78	1	77
MF	GO:0004312	fatty acid synthase activity	20/6673	49/46665	5.23982e-06	0.000171167	20	5	15
MF	GO:0016620	oxidoreductase activity, acting on the aldehyde or oxo group of donors, NAD or NADP as acceptor	39/6673	133/46665	6.02653e-06	0.000188992	39	16	23
MF	GO:0019840	isoprenoid binding	18/6673	42/46665	6.7792e-06	0.000204419	18	8	10
MF	GO:0016879	ligase activity, forming carbon-nitrogen bonds	44/6673	160/46665	9.98393e-06	0.000289904	44	7	37
MF	GO:0004190	aspartic-type endopeptidase activity	58/6673	234/46665	1.47686e-05	0.000399262	58	55	3
MF	GO:0070001	aspartic-type peptidase activity	58/6673	234/46665	1.47686e-05	0.000399262	58	55	3
MF	GO:0050661	NADP binding	53/6673	210/46665	1.97143e-05	0.000515202	53	17	36
MF	GO:0070180	large ribosomal subunit rRNA binding	6673-11-01	20/46665	2.42638e-05	0.000613639	11	0	11
MF	GO:0016627	oxidoreductase activity, acting on the CH-CH group of donors	46/6673	176/46665	2.64425e-05	0.000647842	46	15	31
MF	GO:0042937	tripeptide transmembrane transporter activity	6673-12-01	24/46665	3.62972e-05	0.000836971	12	12	0
MF	GO:0071916	dipeptide transmembrane transporter activity	6673-12-01	24/46665	3.62972e-05	0.000836971	12	12	0
MF	GO:0046556	alpha-L-arabinofuranosidase activity	6673-10-01	18/46665	5.14029e-05	0.00112111	10	10	0
MF	GO:0004252	serine-type endopeptidase activity	72/6673	320/46665	5.14814e-05	0.00112111	72	37	35
MF	GO:0016866	intramolecular transferase activity	39/6673	145/46665	5.29094e-05	0.00112111	39	6	33
MF	GO:0070402	NADPH binding	6673-09-01	15/46665	5.47363e-05	0.0011293	9	0	9
MF	GO:0016884	carbon-nitrogen ligase activity, with glutamine as amido-N-donor	17/6673	46/46665	0.000116848	0.00234894	17	2	15
MF	GO:0031406	carboxylic acid binding	34/6673	126/46665	0.000143874	0.00275114	34	19	15
MF	GO:0043177	organic acid binding	34/6673	126/46665	0.000143874	0.00275114	34	19	15
MF	GO:0008757	S-adenosylmethionine-dependent methyltransferase activity	69/6673	315/46665	0.000170066	0.00309344	69	10	59
MF	GO:0010427	abscisic acid binding	15/6673	39/46665	0.000173611	0.00309344	15	5	10
MF	GO:0043178	alcohol binding	15/6673	39/46665	0.000173611	0.00309344	15	5	10
MF	GO:0004518	nuclease activity	81/6673	386/46665	0.000219864	0.00383052	81	22	59
MF	GO:0005507	copper ion binding	52/6673	224/46665	0.00023591	0.00394213	52	38	14
MF	GO:0004824	lysine-tRNA ligase activity	6673-07-01	11/46665	0.000236327	0.00394213	7	1	6
MF	GO:0008135	translation factor activity, RNA binding	56/6673	248/46665	0.000297128	0.00485309	56	2	54
MF	GO:0016762	xyloglucan:xyloglucosyl transferase activity	27/6673	97/46665	0.000388258	0.00621213	27	25	2
MF	GO:0016903	oxidoreductase activity, acting on the aldehyde or oxo group of donors	40/6673	165/46665	0.00046738	0.00732852	40	17	23
MF	GO:0016628	oxidoreductase activity, acting on the CH-CH group of donors, NAD or NADP as acceptor	22/6673	74/46665	0.000486448	0.00747795	22	7	15
MF	GO:0042562	hormone binding	18/6673	56/46665	0.000551902	0.00832098	18	8	10
MF	GO:0008238	exopeptidase activity	51/6673	230/46665	0.000830193	0.0122806	51	38	13
MF	GO:0004664	prephenate dehydratase activity	6673-09-01	20/46665	0.000931902	0.0135298	9	6	3
MF	GO:0004521	endoribonuclease activity	29/6673	113/46665	0.001027	0.0146394	29	10	19
MF	GO:0004097	catechol oxidase activity	6673-06-01	10/46665	0.00106529	0.014914	6	6	0
MF	GO:0004519	endonuclease activity	48/6673	216/46665	0.00110145	0.0151498	48	14	34
MF	GO:0042887	amide transmembrane transporter activity	31/6673	126/46665	0.00148271	0.0200421	31	22	9
MF	GO:0004540	ribonuclease activity	44/6673	198/46665	0.00172387	0.0229071	44	14	30
MF	GO:0004185	serine-type carboxypeptidase activity	31/6673	128/46665	0.00193779	0.0253204	31	31	0
MF	GO:0015295	solute:proton symporter activity	6673-06-01	11/46665	0.00206004	0.0264766	6	6	0
MF	GO:0043021	ribonucleoprotein complex binding	24/6673	93/46665	0.00246017	0.0311093	24	2	22
MF	GO:0004857	enzyme inhibitor activity	70/6673	354/46665	0.00283393	0.0339178	70	51	19
MF	GO:0004601	peroxidase activity	87/6673	456/46665	0.00285062	0.0339178	87	78	9
MF	GO:0008649	rRNA methyltransferase activity	6673-10-01	27/46665	0.00289859	0.0339178	10	0	10
MF	GO:0016423	tRNA (guanine) methyltransferase activity	6673-10-01	27/46665	0.00289859	0.0339178	10	0	10
MF	GO:0031369	translation initiation factor binding	6673-10-01	27/46665	0.00289859	0.0339178	10	0	10
MF	GO:0016684	oxidoreductase activity, acting on peroxide as acceptor	87/6673	457/46665	0.00303546	0.0349971	87	78	9
MF	GO:0004180	carboxypeptidase activity	32/6673	138/46665	0.00344194	0.0391084	32	32	0
MF	GO:0016893	endonuclease activity, active with either ribo- or deoxyribonucleic acids and producing 5'-phosphomonoesters	22/6673	85/46665	0.00350136	0.0392153	22	2	20
MF	GO:1901618	organic hydroxy compound transmembrane transporter activity	6673-06-01	12/46665	0.00362314	0.039605	6	6	0
MF	GO:0016168	chlorophyll binding	19/6673	70/46665	0.00363719	0.039605	19	0	19
MF	GO:0015301	anion:anion antiporter activity	6673-09-01	24/46665	0.00423576	0.0454909	9	1	8
BP: Biological Processes
CC: Cellular Components
MF: Molecular Function
Bg Ratio: Background Ratio
Adj: Adjusted p-value
Up: Gene counts of upregulated genes
Down: Gene counts of downregulated genes
